# Supplementary material for: Mechanistic basis for maintenance of CHG DNA methylation in plants
Source: Nat Commun. 2022 Jul 5;13:3877. doi: 10.1038/s41467-022-31627-3 (PMC9256654; doi:10.1038/s41467-022-31627-3)
Supplement: Supplementary file 3 — Supplementary Data 1 [file 41467_2022_31627_MOESM3_ESM.xlsx]

## Sheet: Supplementary Data 1
Group	Species	Protein	ID	Source	Sequence
Angiosperms_dicot	Arabidopsis thaliana	CMT3	AT1G69770	TAIR	MAPKRKRPATKDDTTKSIPKPKKRAPKRAKTVKEEPVTVVEEGEKHVARFLDEPIPESEAKSTWPDRYKPIEVQPPKASSRKKTKDDEKVEIIRARCHYRRAIVDERQIYELNDDAYVQSGEGKDPFICKIIEMFEGANGKLYFTARWFYRPSDTVMKEFEILIKKKRVFFSEIQDTNELGLLEKKLNILMIPLNENTKETIPATENCDFFCDMNYFLPYDTFEAIQQETMMAISESSTISSDTDIREGAAAISEIGECSQETEGHKKATLLDLYSGCGAMSTGLCMGAQLSGLNLVTKWAVDMNAHACKSLQHNHPETNVRNMTAEDFLFLLKEWEKLCIHFSLRNSPNSEEYANLHGLNNVEDNEDVSEESENEDDGEVFTVDKIVGISFGVPKKLL…
Angiosperms_dicot	Gossypium raimondii	CMT3	B456_001G052000	Ensembl Plants	MPSTRRASNPMKDTDSTKNPTRSSQRNRKTVLEPENDEVIVVSEGENSEVSRGGKRKESSASGAGNNAKKSKPSVAKMTPLDTENGEAMVVDGTENGSKTTPKNSKKTKTDVAVNEDKEETKFLGEPVDDEEARRRWPKRYQGKGAKKVISKSSNGDSEEIIQARRHYTQAKVDGCMIFNLYDDAHVKAEDGEDCYICKIVEMFEAVDGDLYFTAQWFYRAQDTVLKTLGHLIDKKRVFFSQIQDDNPLDCLVAKLNIAKVSLNVDLEAKNKEIPSCDYYCDMLYTLEYSSFTNLPPEGKTNASEEASSTISDDSPDTVNGANSGSEDASLLDLYSGCGAMSTGLCLGANMAGLRLVTKWAVDINKYACESLQWNHPETTVRNESAEDFLALLKEWERL…
Angiosperms_dicot	Populus trichocarpa	CMT3	POPTR_001G009600v3	Ensembl Plants	MPRKRQRSTASKPETSSSSPPKTRKMMSTTTAPKQSRLNEKKAEEEQSTASTRSRLKEKKAEKEQSKAAARSCLKEKKAAEEQLTTATRSRLMEKEAEEEQSTAPNRSRLREKKVKKEETEEVFLDAEEDDTNSIDEVGAKMGTDNGDSRSETKEKEKEKRGSGKTKKISTPEKAKEEDGTPARFVGNQVPDAEARKKWPHRYANKIKNKTPISKPSNSLDDSEEIIKARCHYKRAEVDGIIYNLYDDAHVQASDGEADYICRIIEMFESEDRTPHFTAQWYYRSTDTIIKDKYISDPKCVFFSEIRNDNPLDCLTRKLKIVRLALGVDSETRRAKTLNCDFYCDMLYLLPYSTFVKLPSENNTTAPESSSTISSDIDAAGVKFECDEVCESSGRRKSE…
Angiosperms_dicot	Glycine max	CMT3	GLYMA_11G083600	Ensembl Plants	MAKRKTSDASDAQDDTVSLLPSQRNKAKHPNSNSNACFAGKPIPPAEALAKWPHRYPSEGKKKGSARTSKEATSENSEVMPARCHYRQAKVDGVVYNLYDDAYVKAEDGKPDYIARIVEMFETVDKEQCFTAQWFYRAEDTVIKNHGDLVDKKRIFISDVKDVNPLDCIVSKVKIYKKSPSVDLTSKKGKLPSCDYYYDMKYTVPYLTFSNIVNVKTESDASSTISSESGSNGCVSNANLANGKTTQNNSSGSSEWTLLDLYSGCGAMSTGLCFGASLAGIKLVTRWAVDINAHACESLKLNHPETQVRNEPAEDFLNLIKSWAKLCEEFALLGSERLDSDPDMDEDENEAVRKEESGNQSDSEEFEVEKLLAVCYGDPNDVKKPGLYFKVRWLGYASS…
Angiosperms_dicot	Solanum lycopersicum	CMT3	Solyc01g006100.3.1	Ensembl Plants	MSSKRKASPADSSSDSSKRHALEVVKTVDIASDEVAEGFRDDDEFVEDRDIVCDSSIGESSGQKEVRRVAVRANEEQEGEFYGEIVLDSEARKKWPHRYILKDNVNINSASMSLNCQHDSDELIQAKCHFAQALVDNVIYKLGDDAYVKAAEDEDDYICKIVEFFQGVDDMKYFTAQWFYRAKDTVIKAHDQFIDKKRVFLSDIKDHNPLDCLVKKIKIVPISSNVSLQFKESLRLECDYYYDMKYLVPFSSFISLPSDVLSPDSESNSTISSDGDVVEVKEQKQEKKLLDLYSGCGGMSTGLCLGADVCDVKLVTKWTVDLNCYACDSLKANHPETEVRNESAEDFLLLLKEWEQLCASCSLLKSNTPTHPLLKVGDANVEDDDEGADDDDGGSGDED…
Angiosperms_basal dicot	Aquilegia coerulea	CMT3	Aqcoe2G428400.1	Ensembl Plants	MSTSRALRPRKGKEKVEEIAPNIDALIDQHDPVKSKRKSKSDKASSSKQKKVKRDILDLECRFIGDPIPDEEARQLWPHRYIDLKKNEASTSKSKGKDDDDEEEENYAKCHFRQAEVDGCIYSLDDDAYVKGEKGEQEYIAKIVELFKTIDDRSLFSAQWFFKAEDTVIELHGDLVDEKRVFMSELKNDNPLDCITLKLNIVQVSPNVDLVAKKAAIPPCDFFFDMKYSPKYATFANAPQEGTGIDSETSSTISRDASSDGVISGTIVDCKKDSEMTLLDLYSGCGAMSTGLCLGAAASGVKLVTRWAVDVNEYACESLKWNHPETEVRNEDAGSFLSLLKEWRKLCQKFSLLDTNYSRTQPSDLMDDENDTAEYGPKPTSGEFEVGKLVGICYGDPNK…
Angiosperms_monocot	Oryza sativa Japonica	CMT3	Os10t0104900-01	Ensembl Plants	MAPSSPSSAAAPTRTSTRKRAASASASAKATDEPSTKRTRRPKAETKPRKKKDEVKEEEKPPMEDDACGEEPDAEEMALGEEAEAEEAEAEQKQLDAPAPGVARKRVAQPSRVRHGSDGDHDPEFVGDPFPAKEARDKWPQRYQRNAATRRPDEEEDIKARCHYSSAKVDGTLYCLHDDVYVKAEEDKADYIGRITEFFEGTDHCHYFTCRWFFRAEDTVISSIMMENADDEKHDLKRVFLSEEKNDNVLDCIISKVKIVYIDPNMESEAKARRLADCDLYYDMSYTVAYSTFANIPLENGASGSDTASDISSDDVDSSKGKVVSDSEASSVGKATLLDLYSGCGGMSTGLCLGAALAGLNLETRWAVDFNSFACESLKYNHPRTEVRNEKADEFLALL…
Angiosperms_monocot	Zea mays	ZMET2/CMT3	Q9AXT8	UniProt	MAPSSPSPAAPTRVSGRKRAAKAEEIHQNKEEEEEVAAASSAKRSRKAASSGKKPKSPPKQAKPGRKKKGDAEMKEPVEDDVCAEEPDEEELAMGEEEAEEQAMQEEVVAVAAGSPGKKRVGRRNAAAAAGDHEPEFIGSPVAADEARSNWPKRYGRSTAAKKPDEEEELKARCHYRSAKVDNVVYCLGDDVYVKAGENEADYIGRITEFFEGTDQCHYFTCRWFFRAEDTVINSLVSISVDGHKHDPRRVFLSEEKNDNVLDCIISKVKIVHVDPNMDPKAKAQLIESCDLYYDMSYSVAYSTFANISSENGQSGSDTASGISSDDVDLETSSSMPTRTATLLDLYSGCGGMSTGLCLGAALSGLKLETRWAVDFNSFACQSLKYNHPQTEVRNEKAD…
Angiosperms_basal monocot	Ananas comosus	CMT3	Aco013381.1.mrna1	Ensembl Plants	MTTAAVEQRARRRRKREEPGAASAADPARAGAEEADPDAEEAGSDAGSKRRSGKRRRKAPAKKEAVGDDECAEELDEEEMEEEEEPREEERSEAPKKRVAQPRKHRSDDGDEDSEVCFVGDPIPDAEAKERWPERYKKKVWTTFVVNKRGDEDEDLKARCHYLKAKVDGIVYDLGDDVYVKAGDGEPDYIGRIVEFFEGRDHTLYFTAQWFFKAEDTVIKSHASIHDPKRVFLSDEKNDNILDCIVSKIRIVRVAPNIDLDAKKKAIPDCDLYYDMSYTLAYSMFTNLPPEKKRAGSETSSTISSEEAPNTSKAKSHSDSEEASSGEKNVIALLDLYSGCGAMSTGLCLGAALSGLNLQTRWAVDINSHACESLKLNHPRTEVRNEKAEDFLALLKEWE…
Basal Angiosperms_Amborellales	Amborella trichopoda	CMT3	AMTR_s00024p00193220	Ensembl Plants	MAAKKGVKRSRAVYGSSIAPSPCPTPLSEIGASEEEEAFLEDEEMEEMEEMEEMEEMGEMLAKKREPQRRKPTTASTSKASSKKARTSDEVPDSRLLGDPVPVSEAQRRWSHRYNKQKDKRGSTSSNGDNGGETALNVKCHYEQCEVDGCIYILNDSAIVKGEEGGEDYIGKIVELFETTDGQRYFTAQWFFKAQDTVIKEEAADFHDKKRVFYSDMKDDNLLDCIISKLHIVQVAPNVDLVAKAASIPPCDYYYDMSYSIPYSTFSNLKSDNLKFNSDSSTISSEAAVDGAEKSDSDGGCSSESYEKSGFSLLDLYSGCGGMSTGLCFGAKLCGVNLVTRWAVDMNKSACDSLKLNHPETEVRNESAEDFLKLLRKWEELCKEYSLIGTEKSRWRLEA…
Gymnosperms	Ginkgo biloba	CMT3	GBI00023812	PLAZA Gymnosperms	MAPSKRTRQSTGAQPVPTENGSTAKKQKINADANGNGKVKETSSAKAKSGKVALNDRLLGSPLPKQEAQRRWPSRYDPKKNEKKKDDEDGENIVLNVKCHYTQAQVDGVIYNLGDCAFVNAEEGAPDYIGRIVEFFETTDGKHYFTSRWFFRAEDTAIKNQAVFHDKKRVFYSDIKDDNLLECITSKINIVQVPPVVDAAASRKSIPPCDFYYDTGYSLPYSTFYNLPTDNAAASSDSTSTVCDEVAPAGTNGVSESKSDTEVSSMKSQAAKTVTLLDLYSGCGGMSTGLCFGANLSGVNLVTKWALDLNEAACKSLKHNHPETEVRNESADDFLTLLKEWQKLCKKYCDPEESKSSSRSSSRTPLKCEENKQEEESDNNDSDVSDEEYEVESLIGVRH…
Monilophytes	Azolla filiculoides	CMT3	Azfi_s0028.g023875	FernBase	MPVRKASEMDSSSDCEELCRSSKKAKTSPVKKDRNRSAEKKAKIAKASPSVKKDQNGSAEKKNTKTKKTEKDSMSNITNVNLSPAKDQAGAYFIGPSVKKDEAARRWPDRYNKKKSRTQPKEELVGTSINSSKKTKTTATMKSTVTSTEEEDDENGPAECAAHYSKAQVDGMVFELGNCVHVNSGSGHDYIGQIVELFEDVKHDSWFTAQWFFRVQDTAIKDVEINKHEKKRVFCSEVKDYNPLDCLVSKVKIVRLSPLHHFNVLNPRPIPPCDYYYDMGYDYAYSRFYAISAESGEGASSESDITNCYDASLEQGSSSQSESRAENEVSSGGQTQYTLLDLYSGCGGMSTGLCMGANLSNVKLITKWALDLNPYACKSLEYNHPETQVRNESAEDFLI…
Lycophytes	Selaginella moellendorffii	CMT3	SELMODRAFT_30570	Ensembl Plants	FVGKPIPAARAKRQWPNRYDKVKAFKQSAGAGSQKCVEHYEEAVVDGKHYKVGDCVALELQGDDTEYLGKVLEFFKTANQENWFRVQWFFRFSDTVCLRLCVYPDCKCSLQAIGDLDDVHLDNKRVFLSDDEDDNMIECIIKKVKVSYAPVMDAFSKKKIKQNCDYYFDMGYTGDFSTFYKVPSGNVFVFDALEEASSSFQTAVTRCSDTIKPELILLDLYCGCGAMSTGLSMGAALGGVKLVTKWAVDYNEHACNSMKYNHPETEVRNEDAECFLLLLKEWQKLCTKYEGHVADDNSNASSPDSTTLGADEYAADEYEVQQVVDIRMAGIQKPKKPDTSSKMPEKPIKRRLEFKVRWKGYTSDHDTWEPVDHLDSCQERIRDFVLEGRRRRILPLPGD…
Bryophytes_moss	Physcomitrella patens	CMT3	Pp3c6_28720V3	Ensembl Plants	MSGLVRGRPVRRDGSGTDTVAKSGAKETLAIVDLDDVPDEAFAASDAKRKKTPSRTSAKKQKVSAGVGGSKKKQAPKVPNVAKTVGEEEDEDSSMLCDDGDDAAAAEEVVGAELDKDDVDCSFIESSRIPSHVAKKDYPHRYADSLQADGNKSKRYRTQTVEEQPLAVIAHYRQAEVEGKLYKLGDCVHVHSGLEDPFIGRITEFYEKEDKSPWFHAQWFFRSYDTLMGKEGRNHDPKKIYYSEVADENELHVIVGKVSVIRIASKDRSDRSPIKTPACDYYFDKGYMFQYGTFYTLPKDLPEPPGLAQAENKFHITENTIASKSGSKSTESDNSCSDSNDKKDFYLLDLYCGCGAMSTGICLGMNLAGINLVTKWAVDLNEFACMSLKYNHPETTVRN…
Bryophytes_liverwort	Marchantia polymorpha	CMT3	Mapoly0060s0056.1	Ensembl Plants	MSRKLESAIPLVTVDADFEPERVSKKTVSNRPYSKVLEDCSEATMVIKTKRRSSDGESIEPRQTRSSTLSQSLDSRPTNRKRKSAPKVKAAAKRARKKSPIKVTVPDFEELSDTSEQEDDLGPSEKEAGSDQEGLDIDEEEIGDVSEPDDLQESAPKAVNKERVTISCRFLGKPLPRAEAISRWPHRYSVFGDEEDGASDSDATRGGKKPSPVGEDERCLHHYTTAEVDKKAYKIGDCVHVNAEAGCDYLGRILEFFESRDRSKWFRCQWFFRVEDTGIGKDLSNGIDHNSKRVFYSEQVDDNPLECIVEKKKVIRIAPPPRMRLTKHILPRCDYFFDMGYNTAYSTFYVLPEELLCDTSEELSTVETSEETSSKRGGLKPKPSRKMGKVSSEAKHTEN…
Green algae_charophytes (Streptophytes)	Chara braunii	CMT3	CBR_g36290	Ensembl Plants	MPALSLRGKGRGRVKALAVKPRSSTSGAAQKTGASRHGGRVVAGAKKQVKVGGASLKKGVAAASNGQKGHSSRPGESEGNGELTPPPNSASDVVEMGDDEKTRLDGENSECMQDSSPPKASAKSGSTGKKRNRDPEDFVFAMPPLSKEEARSKWPHRYLHETVKSGNRKKKEEPPTKRQKPAGNADLPELRDDACIAHYDCVEVDGELIRLGDAVHVKAEPGQPDFVAQVAEIFETDDGDGWFTARWFYRAHETTMGHVGNMFISPKRVFISNELMENPLRCITGKTNVVFWKSEWSWKGKLDLPLCDYYCDMAYNSAYSSFVDLKPESDSCEVTDKAQSGDDLVEIDETMFNNAVTPGNFEEALPGGSCNGSDNSCVIMQSPDQISSPAKMDNSSEQK…
Green algae_chlorophytes	Chlamydomonas eustigma	CMT3	CEUSTIGMA_g8186.t1	PhycoCosm	MLHNSKMSVPEVKRRKERDAGDDDEWRWIGLPMSNEERGRRYPSRYVSDVLSKEYVSPNADGLPDHVYNQMWIAHKHFSGVRCKDVGEIHLGDTVAIEGGDIQFFMIVKELFEDLKGKKMFCGHYFYDAVETVMGASVRNEHKEVVGVRVLVPQLKSRLFLAADEDNEKYVTVHALDTINRKVEVKRIKPGEAVPLNMARHTLWYDQIHSRKFFTFRDYYEDGEEPAYKQMENGTVLNVMELCSGAGGTSFLCQKAQMFGKSMELRARWAFDICNDASSAYQVNDPSCHVYVRGIDESLMLSKLYETEVLSKWHPKAVKPLTPADKPSKEVKYIFEVRLGDNAPRGQSGQGKDHLLDHLQRSHCWLEYLVQGYEDDLLRWVKDSEMPACEIEMREFVAR…
