# Supplementary material for: Mechanistic basis for maintenance of CHG DNA methylation in plants
Source: Nat Commun. 2022 Jul 5;13:3877. doi: 10.1038/s41467-022-31627-3 (PMC9256654; doi:10.1038/s41467-022-31627-3)
Supplement: Supplementary file 5 — Source Data [file 41467_2022_31627_MOESM5_ESM.xlsx]

## Sheet: Figure 1a
			Figure 1a
			CAG	CAG	CAG		hmCAG	hmCAG	hmCAG
			-	H3(1-17)K9me2	H3(1-32)K9me2	-	-	H3(1-17)K9me2	H3(1-32)K9me2
			142.334	91.334	473.334		1229.33	2436.33	21677.3
			57.334	91.334	419.334		1429.33	2966.33	20134.3
			20.334	23.334	420.334		1386.33	2127.33	18707.3
		average	73.334	68.6673	437.667	#DIV/0!	1348.33	2510	20173
		STDEV.P	51.0751	32.0555	25.2234	#DIV/0!	85.9574	346.459	1212.81
		p-value		0.9181	0.0008			0.01	< 0.0001
		P value summary		ns	***			*	****

## Sheet: Figure 2h
		Figure 2h
		WT	F523A	N524A	R525A	Y526A	Y776A	R804A	H808A
		23449.7	4943.67	-127.333	60.6667	368.667	-70.3333	27.6667	231.667
		24470.7	5746.67	-189.333	25.6667	265.667	-125.333	147.667	225.667
		22980.7	5208.67	-3.3333	11.6667	137.667	-73.3333	44.6667	314.667
	averege	23633.7	5299.67	-106.666	32.6667	257.333	-89.6665	73.3334	257.333
	STDEV.P	622.049	334.079	77.3275	20.6074	94.4893	25.2497	53.0178	40.6147
	P value		< 0.0001	< 0.0001	< 0.0001	< 0.0001	< 0.0001	< 0.0001	< 0.0001
	P value summary		****	****	****	****	****	****	****

## Sheet: Figure 2i
	biological replicate 1			biological replicate 2			Ftest	ttest
Col-0	0.00706551	0.0102042	0.00880112	0.00822435	0.00846896	0.00912589
cmt3-11	0.0921504	0.115675	0.137887	0.176167	0.192168	0.157252	1.75094e-07	0.000294878
CMT3/cmt3,1-1	0.00814583	0.00734047	0.00624037	0.0100143	0.00661693	0.00642683	0.495889	0.132289
CMT3/cmt3,4-1	0.00551762	0.00566614	0.0059789	0.00825852	0.00675862	0.00809475	0.740323	0.0140651
H466A/cmt3,2-1	0.0917034	0.0916332	0.0662828	0.0957721	0.0982945	0.0947044	5.65914e-05	1.19748e-05
H466A/cmt3,4-1	0.0948711	0.108848	0.102982	0.0813881	0.0814238		4.81367e-05	9.9097e-05
Y717A/cmt3,1-1	0.261222	0.2201	0.21465	0.216756	0.178498	0.172195	3.72077e-07	2.12234e-05
Y717A/cmt3,10-1	0.192679	0.162427	0.178885	0.255492	0.208487	0.244605	1.95151e-07	4.36848e-05
R745A/cmt3,1-1	0.147754	0.101671	0.153248	0.13089	0.135714	0.16054	3.16065e-06	2.23474e-05
R745A/cmt3,7-1	0.146694	0.154245	0.127784	0.16641	0.115076	0.167991	3.00515e-06	1.74533e-05

## Sheet: Figure3d
					Figure3d
					WT	Y302A	M641A	D645R	E646P	D645E646AA	R630A	R630E	N635P
					23449.7	11381.7	4908.67	12061.7	18578.7	13950.7	832.667	290.667	11690.7
					24470.7	9969.67	4952.67	12113.7	15125.7	16056.7	964.667	432.667	11662.7
					22980.7	9255.67	4332.67	13652.7	15802.7	16182.7	914.667	301.667	10786.7
				average	23633.7	10202.3	4731.33	12609.3	16502.3	15396.7	904	341.667	11380
				STDEV.P	622.049	883.392	282.472	738.053	1493.98	1023.77	54.4141	64.5032	419.706
				P value		< 0.0001	< 0.0001	< 0.0001	0.0034	0.0006	< 0.0001	< 0.0001	< 0.0001
				P value summary		****	****	****	**	***	****	****	****

## Sheet: Figure 3f
				Figure 3f
				CMT3 WT	Y220AI584A	control
				17967	346	267
				20571	405	225
				17102	438	231
			average	18546.7	396.333	241
			STDEV.P	1474.34	38.0555	18.5472
			P value		< 0.0001
			P value summary		****

## Sheet: Figure 3g
Figure 3g

## Sheet: Figure 3h
	biological replicate 1			biological replicate 2			ftest	ttest	ftest	test
Col-0	0.0121439	0.0102794	0.0103729	0.00822435	0.00846896	0.00912589			all to Col	all to Col
cmt3-11	0.166351	0.204327	0.174708	0.176167	0.192168	0.157252	4.82455e-05	2.02945e-06	4.82455e-05	2.02945e-06
CMT3/cmt3,1-1	0.012553	0.0138073	0.0117396	0.0100143	0.00661693	0.00642683	0.00186111	1.34182e-06	0.126182	0.768297
CMT3/cmt3,4-1	0.0089564	0.0087458	0.0109008	0.00319433	0.00314101	0.00447116	0.00276671	1.08596e-06	0.0919076	0.0586229
Y220A,I584A/cmt3,5	0.0932804	0.0812756	0.108318	0.115104	0.132363	0.162263	0.276055	0.000994001	3.59822e-06	0.000285448
Y220A,I584A/cmt3,13	0.135974	0.108203	0.114506	0.144762	0.193283	0.183852	0.141213	0.075142	1.36012e-06	0.000211129
Y220A,I584A/cmt3,18	0.111827	0.126066	0.171303	0.09219	0.0832994	0.125512	0.215299	0.00202729	2.47028e-06	0.000359829

## Sheet: Figure 3i
			Figure 3i
			Control	no peptide	H3(1-32)K9me2K18ac	H3(1-32 )K9me2
			232	3084	3233	12208
			209	3238	3031	11389
			208	3641	2813	11130
		average	216.333	3321	3025.67	11575.7
		STDEV.P	11.0855	234.846	171.506	459.459
		P value			0.2243	< 0.0001
		P value summary			ns	****

## Sheet: Figure 4b
					Figure 4b
					CAG/mCTG	CTG/mCAG	CCG/mCGG	CmCG/mCGG	CGG/mCmCG	Control
					22661.7	15764.7	468.667	4677.67	5703.67	-1.333
					22700.7	14954.7	533.667	5319.67	4688.67	-28.333
					23557.7	17614.7	638.667	4902.67	4919.67	29.667
				average	22973.3	16111.3	547	4966.67	5104	0.000333333
				STDEV.P	413.493	1113.26	70.0397	265.974	434.389	23.6972
				P value			< 0.0001	< 0.0001	< 0.0001
				P value summary			****	****	****
							vs. CAG/mCTG	vs. CCG/mCGG	vs. CAG/mCTG
				P value			< 0.0001		0.0002
				P value summary			****		***
							vs. CTG/mCAG		vs. CTG/mCAG

## Sheet: Supp Fig 2a
					Supp Fig 2a
					minutes				average	STDEV.P
					0	61.334	-15.666	141.334	62.334	64.0989
					10	10302.3	9384.33	9571.33	9752.67	396.098
					20	16840.3	20159.3	19447.3	18815.7	1426.7
					30	24549.3	24308.3	22523.3	23793.7	903.634

[truncated: 14 more sheets: Supp Fig 2b, Supp Fig 2c, Supp Fig 2d, Supp Fig 5b, Supp Fig 5c, Supp_Fig 5e, Supp_Figure 5f, Supp_Figure 5g, Supp Fig 6g, Supp Figure 7a, Supp Figure 7b, Supp Figure 7c, Supp Figure 7d, Supp Figure 7e]
